# Supplementary material for: Mechanisms of Venoarteriolar Reflex in Type 2 Diabetes with or without Peripheral Neuropathy
Source: Biology (Basel). 2021 Apr 15;10(4):333. doi: 10.3390/biology10040333 (PMC8071175; doi:10.3390/biology10040333)
Supplement: Supplementary file 1 [file biology-10-00333-s001.zip]

Archive with 1 entries (1 files):
- biology-1178975-supplementary.pdf
